# Supplementary material for: A cluster randomised controlled trial of two rounds of mass drug administration in Zanzibar, a malaria pre-elimination setting—high coverage and safety, but no significant impact on transmission
Source: BMC Med. 2018 Dec 10;16:215. doi: 10.1186/s12916-018-1202-8 (PMC6287359; doi:10.1186/s12916-018-1202-8)
Supplement: Supplementary file 3 — Table S1. Adverse events reported during post-MDA surveys (active detection) and at health facilities (passive detection) after mass treatment with DP and SLD primaquine. Table S2a. Risk factors associated with asymptomatic malaria infection at the baseline of the study. Table S2b. Risk factors associated with asymptomatic malaria infection during the follow-up survey three months after completed MDA. (XLSX 30 kb) [file 12916_2018_1202_MOESM3_ESM.xlsx]

## Sheet: Table S1
	Table S1: Adverse events reported during post-MDA surveys (active detection) and at health facilities (passive detection) after mass treatment with DP and SLD primaquine.
			Severity			Onset (Days after treatment)				Resolved (Days after treatment)
		No. Reports	Mild	Moderate	Severe	Day 1	Day 2	Day 3	>Day 3	Day 1	Day 2	Day 3	> Day 3	Ongoing at time of health care visit
	Active detection
	Nausea/vomiting1	91 (42%)	78	13		90	1			76	2	1		12
	Stomach pain/diarrhea	51 (24%)	35	16		45	5	1		31	7	2		11
	Dizziness/headache/fatigue	62 (29%)	52	9	1	59	2	1		46	8	1		7
	Rash	3 (1%)	3			3				3
	Dark urine	0 (0%)
	Other2	8 (4%)	7	1		7		1		3	1	1		3
	Passive detection3
	Nausea/vomiting	51 (24%)	3	46		9	11	13	18	6	4	1	16	10
	Stomach pain/diarrhoea	30 (14%)	2	27		8	8	4	7	4	2	2	10	8
	Dizziness/headache/fatigue	39 (18%)	1	36		7	12	4	14	1	1	2	20	9
	Rash	11 (5%)	2	7		3	1	2	5				1	6
	Dark urine4	11 (5%)	1	9		1	3	2	5				3	4
	Other5	72 (34%)	5	59	1	14	19	9	28	3	7	1	21	13
	1 33 vomited within 30 minutes of taking the treatment
	2 Other = Flatulence, blurred vision, fever, loss of appetite, muscle and joint pain
	3 15 reports missing severity; 7 reports missing for date of onset; 59 reports missing for outcome of adverse event
	4 1 person reporting dark urine had a Hillman score =5 and a haemoglobin levels of 12.5 g/hb; all other reports had Hillman < 5 and Hb >10
	5 Other = anaemia, pain urinating, constipation, gastritis, loss of appetite, fever, feeling cold, flue, cough, body malaise, body pain, pain in lower limbs and ribs, leg pain, poor vision, eye pain, heart palpitations, loss of weight, drowsiness, other undefined side effects.

## Sheet: Table S2a 
	Table S2a: Risk factors associated with asymptomatic malaria infection at the basline of the study.
		Total baseline (N=7891*)					Control baseline (N=3866)					MDA baseline (N=4025)
	Variable	n (% PCR pos)	OR (95%CI)	p value	aOR** (95%CI)	p value	n (% PCR pos)	OR (95%CI)	p value	aOR (95%CI)	p value	n (% PCR pos)	OR (95%CI)	p value	aOR (95%CI)	p value
	Residing in households sprayed in the last 12 months
	No	884 (3.96)	1 (Ref)		1 (Ref)		463 (5.62)	1 (Ref)		1 (Ref)		421 (2.14)	1 (Ref)		1 (Ref)
	Yes	7007 (1.28)	0.34 (0.22-0.53)	<0.001	0.35 (0.21-0.57)	<0.001	3403 (2.03)	0.37 (0.22-0.60)	<0.001	0.35 (0.21-0.59)	<0.001	3604 (0.58)	0.28 (0.12-0.64)	0.002	0.40 (0.14-1.04)	0.061
	Residing in household with at least one mosquito net
	No	965 (2.284)	1 (Ref)		1 (Ref)		510 (3.33)	1 (Ref)		1 (Ref)		455 (1.10)	1 (Ref)		1 (Ref)
	Yes	6926 (1.49)	0.71 (0.43-1.16)	0.176	1.03 (0.51-2.06)	0.940	3356 (2.32)	0.67 (0.39-1.14)	0.136	0.85 (0.41-1.75)	0.663	3570 (0.70)	0.84 (0.28-2.46)	0.744	3.35 (0.35-31.79)	0.293
	Households with at least one mosquito net and/or sprayed in the past 12 months
	No	147 (5.44)	1 (Ref)		1 (Ref)		56 (7.14)	1 (Ref)		1 (Ref)		91 (4.40)	1 (Ref)		1 (Ref)
	Yes	7744 (1.51)	0.28 (0.13-0.60)	0.001	0.80 (0.29-2.25)	0.675	3810 (2.39)	0.35 (0.12-1.04)	0.058	1.21 (0.33-4.41)	0.778	3934 (0.66)	0.16 (0.05-0.48)	0.001	0.15 (0.01-1.89)	0.141
	Age
	Under 5 yrs	1494 (0.80)	1 (Ref)		1 (Ref)		737 (1.49)	1 (Ref)		1 (Ref)		757 (0.13)	1 (Ref)		1 (Ref)
	5-14 years	2220 (1.22)	1.55 (0.78-3.09)	0.213	1.64 (0.81-3.31)	0.170	1064 (1.97)	1.31 (0.63-2.72)	0.475	1.35 (0.64-2.83)	0.430	1156 (0.52)	4.15 (0.47-36.9)	0.202	4.38 (0.51-37.25)	0.176
	15-24 years	1315 (3.12)	3.93 (1.97-7.86)	<0.001	4.06 (2.02-8.19)	<0.001	666 (4.50)	3.01 (1.48-6.15)	0.002	3.09 (1.50-6.34)	0.002	649 (1.69)	13.7 (1.58-119.14)	0.018	13.34 (1.64-108.17)	0.015
	Over 25 years	2862 (1.57)	2.00 (1.04-3.85)	0.038	2.15 (1.10-4.23)	0.026	1399 (2.36)	1.56 (0.79-3.11)	0.203	1.72 (0.85-3.47)	0.132	1463 (0.82)	6.63 (0.79-55.72)	0.081	6.58 (0.82-52.68)	0.076
	Sex
	Female	4656 (1.33)	1 (Ref)		1 (Ref)		2324 (2.02)	1 (Ref)		1 (Ref)		2332 (0.64)	1 (Ref)		1 (Ref)
	Male	3235 (1.95)	1.48 (1.03-2.13)	0.032	1.59 (1.10-2.31)	0.014	1542 (3.11)	1.55 (1.02-2.34)	0.038	1.64 (1.07-2.51)	0.022	1693 (0.89)	1.35 (0.66-2.76)	0.417	1.54 (0.74-3.20)	0.250
	Travel in last month
	No travel	7626 (1.55)	1 (Ref)		1 (Ref)		3738 (2.41)	1 (Ref)		1 (Ref)		3888 (0.72)	1 (Ref)		1 (Ref)
	Within Zanzibar	225 (1.33)	0.84 (0.26-2.70)	0.775	0.66 (0.20-2.19)	0.493	108 (1.85)	0.76 (0.18-3.15)	0.703	0.58 (0.13-2.47)	0.460	117 (0.85)	1.13 (0.15-8.70)	0.909	0.88 (0.11-6.96)	0.907
	Outside of Zanzibar	40 (10.00)	6.73 (2.27-19.98)	0.001	1.97 (0.43-9.02)	0.382	20 (15.00)	7.14 (2.03-25.13)	0.002	3.39 (0.48-23.98)	0.221	20 (5.00)	6.48 (0.75-55.56)	0.088	0.82 (0.06-10.72)	0.879
	Travel outside of Zanzibar in last six months
	No	7778 (1.50)	1 (Ref)		1 (Ref)		3805 (2.37)	1 (Ref)		1 (Ref)		3973 (0.68)	1 (Ref)		1 (Ref)
	Yes	113 (7.08)	4.52 (2.04-9.97)	<0.001	3.60 (1.19-10.90)	0.023	61 (8.20)	3.43 (1.29-9.09)	0.013	2.17 (0.48-9.85)	0.314	52 (5.77)	8.67 (2.47-30.49)	0.001	7.92 (1.64-38.14)	0.010
	Reported use of a mosquito net the previous night
	No	2017 (2.18)	1 (Ref)		1 (Ref)		1039 (3.18)	1 (Ref)		1 (Ref)		978 (1.12)	1 (Ref)		1 (Ref)
	Yes	5874 (1.38)	0.68 (0.46-1.01)	0.053	0.82 (0.51-1.31)	0.401	2827 (2.19)	0.67 (0.43-1.03)	0.068	0.84 (0.50-1.42)	0.520	3047 (0.62)	0.68 (0.31-1.51)	0.345	0.73 (0.28-1.87)	0.508
	*26 (0.33%) individuals excluded due to missing data, 9 (0.23%) in control shehias and 17 (0.35%) in MDA shehias.
	**aOR= All variables included in the model for adjusted OR; i.e., adjusted for IRS, mosquito net possession, age, sex, travel history and mosquito net usage.

## Sheet: Table S2b
	Table S2b: Risk factors associated with asymptomatic malaria infection during the follow-up survey three months after completed MDA.
		Total follow-up (N=9753*)					Control follow-up (N=4890)					MDA follow-up (N=4863)
	Variable	n (% PCR pos)	OR (95%CI)	p value	aOD2 (95%CI)	p value	n (% PCR pos)	OR (95%CI)	p value	aOD3 (95%CI)	p value	n (% PCR pos)	OR (95%CI)	p value	aOD4 (95%CI)	p value	aOD5 (95%CI)	p value
	Residing in households sprayed in the last 12 months
	No	805 (1.49)	1 (Ref)		1 (Ref)		377 (1.59)	1 (Ref)		1 (Ref)		428 (1.40)	1 (Ref)		1 (Ref)		1 (Ref)
	Yes	8948 (1.56)	0.99 (0.57-1.74)	0.984	1.35 (0.69-2.66)	0.384	4513 (1.44)	0.87 (0.40-1.88)	0.718	1.49 (0.51-4.33)	0.469	4435 (1.69)	1.13 (0.50-2.53)	0.766	1.25 (0.52-3.01)	0.625	1.28 (0.53-3.09)	0.576
	Residing in household with at least one mosquito net
	No	726 (1.38)	1 (Ref)		1 (Ref)		509 (1.18)	1 (Ref)		1 (Ref)		217 (1.84)	1 (Ref)		1 (Ref)		1 (Ref)
	Yes	9027 (1.57)	1.07 (0.58-1.96)	0.832	1.54 (0.65-3.65)	0.324	4381 (1.48)	1.13 (0.53-2.39)	0.756	2.21 (0.69-7.11)	0.184	4646 (1.66)	0.98 (0.34-2.77)	0.965	1.02 (0.27-3.91)	0.974	1.08 (0.29-4.08)	0.908
	Households with at least one mosquito net and/or sprayed in the past 12 months
	No	89 (4.49)	1 (Ref)		1 (Ref)		54 (5.56)	1 (Ref)		1 (Ref)		35 (2.86)	1 (Ref)		1 (Ref)		1 (Ref)
	Yes	9664 (1.53)	0.35 (0.13-0.96)	0.041	0.18 (0.04-0.75)	0.018	4836 (1.41)	0.29 (0.09-0.98)	0.047	0.11 (0.02-0.74)	0.024	4828 (1.66)	0.49 (0.08-3.10)	0.448	0.34 (0.03-3.72)	0.380	0.40 (0.04-4.25)	0.446
	Age
	Under 5 yrs	1869 (1.12)	1 (Ref)		1 (Ref)		983 (1.02)	1 (Ref)		1 (Ref)		886 (1.24)	1 (Ref)		1 (Ref)		1 (Ref)
	5-14 years	2482 (1.29)	1.22 (0.72-2.07)	0.462	1.23 (0.72-2.10)	0.444	1211 (0.83)	0.86 (0.39-1.93)	0.723	0.88 (0.38-2.01)	0.758	1271 (1.73)	1.53 (0.74-3.19)	0.253	1.54 (0.74-3.20)	0.250	1.64 (0.79-3.42)	0.186
	15-24 years	1581 (2.47)	2.12 (1.25-3.61)	0.005	2.18 (1.27-3.73)	0.005	759 (3.16)	2.94 (1.43-6.03)	0.003	3.13 (1.50-6.54)	0.002	822 (1.82)	1.45 (0.65-3.23)	0.358	1.47 (0.66-3.30)	0.344	1.42 (0.64-3.16)	0.391
	Over 25 years	3821 (1.57)	1.43 (0.88-2.33)	0.144	1.49 (0.91-2.44)	0.111	1937 (1.39)	1.34 (0.68-2.66)	0.396	1.46 (0.72-2.95)	0.297	1884 (1.75)	1.53 (0.76-3.07)	0.229	1.56 (0.77-3.15)	0.215	1.61 (0.80-3.24)	0.183
	Sex
	Female	5855 (1.49)	1 (Ref)		1 (Ref)		3011 (1.39)	1 (Ref)		1 (Ref)		2844 (1.58)	1 (Ref)		1 (Ref)		1 (Ref)
	Male	3898 (1.67)	1.08 (0.79-1.48)	0.616	1.15 (0.83-1.58)	0.400	1879 (1.54)	1.07 (0.68-1.67)	0.773	1.21 (0.76-1.93)	0.427	2019 (1.78)	1.10 (0.71-1.70)	0.680	1.13 (0.72-1.75)	0.597	1.16 (0.75-1.81)	0.508
	Travel in last month
	No travel	9515 (1.53)	1 (Ref)		1 (Ref)		4756 (1.43)	1 (Ref)		1 (Ref)		4759 (1.64)	1 (Ref)		1 (Ref)		1 (Ref)
	Within Zanzibar	212 (2.83)	ND	0.267	ND	ND	119 (2.52)	ND	0.398	ND	ND	93 (3.23)	ND	0.337	ND	ND	ND	ND
	Outside of Zanzibar	26 (0.00)	ND	0.267	ND	ND	15 (0.00)	ND	0.398	ND	ND	11 (0.00)	ND	0.337	ND	ND	ND	ND
	Travel outside of Zanzibar in last four months
	No	9690 (1.56)	1 (Ref)		1 (Ref)		4855 (1.46)	1 (Ref)		1 (Ref)		4835 (1.65)	1 (Ref)		1 (Ref)		1 (Ref)
	Yes	63 (1.59)	1.02 (0.15-6.78)	0.985	0.94 (0.14-6.53)	0.950	35 (0.00)	ND	0.598	ND	ND	28 (3.57)	2.03 (0.26-15.85)	0.499	1.86 (0.24-14.65)	0.557	1.57 (0.19-12.65)	0.673
	Reported use of a mosquito net the previous night
	No	1373 (1.53)	1 (Ref)		1 (Ref)		922 (1.52)	1 (Ref)		1 (Ref)		451 (1.55)	1 (Ref)		1 (Ref)		1 (Ref)
	Yes	8380 (1.56)	1.02 (0.65-1.60)	0.937	1.05 (0.61-1.81)	0.854	3968 (1.44)	0.93 (0.54-1.60)	0.787	0.92 (0.46-1.83)	0.804	4412 (1.68)	1.21 (0.54-2.72)	0.650	1.32 (0.52-3.33)	0.556	1.36 (0.54-3.43)	0.512
	Number of times having participated in MDA1
	No treatment	N/A	N/A	N/A	N/A	N/A	N/A	N/A	N/A	N/A	N/A	639 (2.97)	1 (Ref)		N/A	N/A	1 (Ref)
	1st round only	N/A	N/A	N/A	N/A	N/A	N/A	N/A	N/A	N/A	N/A	698 (1.00)	0.37 (0.15-0.89)	0.027	N/A	N/A	0.35 (0.14-0.86)	0.022
	2nd round only	N/A	N/A	N/A	N/A	N/A	N/A	N/A	N/A	N/A	N/A	453 (2.21)	0.82 (0.38-1.78)	0.625	N/A	N/A	0.80 (0.37-1.73)	0.569
	First and second round	N/A	N/A	N/A	N/A	N/A	N/A	N/A	N/A	N/A	N/A	3073 (1.46)	0.55 (0.31-0.96)	0.036	N/A	N/A	0.52 (0.29-0.93)	0.026
	*48 (0.49%) individuals excluded due to missing data, 15 (0.31%) in control shehias and 33 (0.67%) in MDA shehias.
	1 "Number of times having participated in MDA" only applicable in the intervention shehias. Adjusted OR in the intervention shehias was caculated without (4) and with (5) treatment times. (N/A = Not applicable)
	2 aOR= Adjusted for IRS, mosquito net possession, age, sex, travel history and mosquito net usage. Travel in last month was not included in model as there were no infections with travel outside of Zanzibar.
	3 aOR= Adjusted for IRS, mosquito net possession, age, sex, travel history and mosquito net usage. Travel in last month and travel in past four months were not included in model as there were no infections with travel outside of Zanzibar.
	4 aOR= Adjusted for IRS, mosquito net possession, age, sex, travel history and mosquito net usage. Travel in last month was not included in model as there were no infections with travel outside of Zanzibar.
	5 aOR= Adjusted OR for the intervention shehias were repeated after including the number of treatment rounds in the model.
